# Supplementary material for: Alfacalcidol improves the growth velocity in children with vitamin D deficiency/insufficiency: A single center retrospective cohort study
Source: PLoS One. 2021 Mar 8;16(3):e0247886. doi: 10.1371/journal.pone.0247886 (PMC7939371; doi:10.1371/journal.pone.0247886)
Supplement: S1 File — (XLSX) [file pone.0247886.s001.xlsx]

## Sheet: Profile of subjects
BL	Patient No.	Sex	Blood test data at the first visit							Intercondylar distance	Improvement of bawed leg within 12 months	Rickets findings on radiographs	Age at diagnosis	BMI	Father's height	Mother's height	Target Height		Starting dose of Alfacalcidol		Before				0 month				3 month				6 month				12 month				Height growth			SDS of height growth velocity
			Ca	IP	ALP	25(OH)D	intact-PTH										Male	Female			Height	Height SDS	Weight	Weight SDS	Height	Height SDS	Weight	Weight SDS	Height	Height SDS	Weight	Weight SDS	Height	Height SDS	Weight	Weight SDS	Height	Height SDS	Weight	Weight SDS	0-3M	0-6M	0-12M	Before	0-3M	0-6M	0-12M	3-6M	6-12M
	1	F	10.2	4.8	2211	18	なし			4	Yes	Yes	3	15.9826					1	0.1	71.5	-0.32	8.1	-0.51	79.1	-2.94	10	-1.84	82	-2.54	11.35	-0.92	86.5	-1.7	12.75	-0.19	92.5	-0.95	13.49	-0.32	2.9	7.4	13.4	-5.06	6.14	9.58	8.07	11.92	6.44
	2	M	9.7	5	1335	13	47			4	Yes	Yes	1	18.5465					1	0.0943396	71.2	-1.46	9.62	0.23	75.6	-1.16	10.6	0.49	78.6	-0.99	12.05	1.27	81.5	-1.07	12.9	1.24	87	-0.61	13.4	0.74	3	5.9	11.4	-1.27	0.5	-0.22	1.26	-0.02	2.9
	3	M	10.1	5.2	937	6	88			4.5	Yes	Yes	1	16.3901					1	0.0990099					78.5	-0.41	10.1	-0.15	83	-0.04	10.8	-0.15	86.6	0.38	11.1	-0.35	90.6	0.32	12.8	0.2	4.5	8.1	12.1		3.77	4.06	2.18	6.1	-0.4
	4	M	9.8	4.8	554	13	80			5	Yes	Yes	2	17.2144					1	0.0900901					80.3	-1.47	11.1	-0.2	84.2	-0.65	11.2	-0.41	86.5	-0.76	11.9	-0.36	93.3	-0.36	13.1	-0.47	3.9	6.2	13		12.9	4.72	3.7	-0.54	2.3
	5	F	10.6	5.5	1403	16	51			6.5	Yes	Yes	2	16.5038					0.5	0.0485437					79	-1.8	10.3	-0.63	83	-1.32	11.5	-0.2	85	-1.26	12.4	0.1	90	-0.66	12.7	-0.26	4	6	11		1.35	1.35	3.15	0.89	5.64
	6	F	10.4	4.4	1465	19	30				Yes	Yes	1	16.2012					0.9	0.102273	70	-0.48	7.22	-1.4	73.7	-1.07	8.8	-0.51	78.2	-0.42	9.55	-0.23	79.2	-0.7	9.9	-0.31	86	-0.13	11.3	-0.22	4.5	5.5	12.3	-3.28	2.76	0.31	2.28	-3.86	2.71
	7	M	10.1	5.2	1320	14.3	43			4	No	Yes	2	19.4973					1	0.0869565	67.2	-1.35	7.5	-1.16	76.8	-1.91	11.5	0.62	78.2	-1.94	12.1	0.79	81.8	-1.21	12.45	0.79	87.7	-1.12	14.45	0.95	1.4	5	10.9	-2.51	-1.39	4.37	1.52	8.81	0.02
	8	M	9.6	5.1	633	19.9	42				Yes	Yes	2	16.4354	151	166	165		1	0.111111	67.1	-0.31	7	-1.04	74	-2.61	9	-1.66	75	-2.54	9.6	-1.17	78.7	-2.24	9.8	-1.6	81	-2.65	10.4	-1.81	1	4.7	7	-4.66	-3.94	1.35	-1.98	3.85	-5.51
	9	M	9.8	4.9	620	24.5	32			4	Yes	Yes	2	14.6007					1	0.0746269					95.8	1.92	13.4	0.62	97.1	1.89	13.9	0.7	98.5	1.49	14.8	0.79	101.6	1.63	14.95	0.49	1.3	2.7	5.8		0.68	-3.22	-1.16	-5.13	-12.33
	10	M	9.5	5.3	472	7.1	28				No	Yes	2	16.5326	162	154	164.5		1.5	0.119048	75.4	-1.84	9.25	-1.15	87.3	-2.34	12.6	-1.03	88	-2.42	12.8	-1.09	90	-2.27	13.55	-0.84	95	-1.95	14.7	-0.86	0.7	2.7	7.7	-2.4	-4.44	-0.54	0.06	2.15	0.46
	11	M	10.3	5.1	875	20.7	40			4	Yes	Yes	2	18.4189	165	156	167		1.5	0.117647	71.4	-0.99	9.995	0.77	83.2	-1.2	12.75	0.72	83.5	-1.51	12.65	0.38	86.7	-1.25	12.8	-0.04	90.8	-1.07	14.5	0.41	0.3	3.5	7.6	-1.01	-9.85	-1.25	-0.86	6.32	-5.73
	12	M	9.4	5.3	758	7.7	59			5.5	Yes	Yes	2	17.2938	171	171	177.5		1.5	0.125					83.3	-1.37	12	-0.02	85	-1.23	12.2	-0.12	87.9	-0.89	12.1	-0.56	92.1	-0.85	14.2	0.13	1.7	4.6	8.8		0.45	3.72	1.35	7.01	-0.9
	13	M	10.2	5.6	893	13	35			5	No	Yes	1	19.2275					1.5	0.131579	72.6	-0.07	10.1	1.05	77	0.03	11.4	1.51	80.4	0.61	12	1.68	83.9	0.88	12.5	1.58	88.5	0.29	14	1.39	3.4	6.9	11.5	0.2	5.33	4.03	0.24	5.28	-3.29
	14	F	10.2	5.9	655	20.4	34			3.5	No	Yes	1	17.4682	164	156		153.5	1	0.117165	65.3	-2.83	7.25	-1.61	69.9	-2.85	8.535	-1.06	73	-2.33	9.1	-0.77	75	-2.47	9.725	-0.7	77.5	-2.31	10.5	-0.44	3.1	5.1	7.6	-0.86	2.79	2.41	0.91	0.13	-0.4
	15	M	9.8	5.1	1127	23	34			3.5	Yes	Yes	1	18.1327					1	0.106383	71	-1.15	8.8	-0.42	72	-1.53	9.4	-0.17	77.3	-0.2	9.7	-0.21	79	-0.55	10.2	-0.22	85	-0.61	11.9	0.04	5.3	7	13	-5.34	7.24	3.29	1.07	-3.87	-1.17
	16	M	9.6	5.7	818	24.2	28			5	Yes	Yes	2	18.2635					1	0.0897666					78.1	-1.16	11.14	0.44	81.2	-0.92	11.45	0.3	83.1	-1.01	12.15	0.42	86.5	-1.14	13.3	0.43	3.1	5	8.4		0.74	-0.23	-0.32	-0.71	-0.94
	17	M	10.4	5.6	735	6	32			3	Yes	Yes	2	18.8733					0.75	0.0614754	72.1	0.18	10.195	1.34	80.4	-0.65	12.2	1.19	84.2	-0.16	13.17	1.45	86.3	0.04	13.2	1.15	91.6	-0.15	15.35	1.34	3.8	5.9	11.2	-3.13	3.7	3.04	1.85	3	-0.62
			(mg/dl)	(mg/dl)	(IU/L)	(ng/ml)	(pg/ml)			(cm)			(year)		(cm)	(cm)	(cm)	(cm)	(µg/day)	(µg/kg/day)	(cm)		(kg)		(cm)		(kg)		(cm)		(kg)		(cm)		(kg)		(cm)		(kg)		(cm)	(cm)	(cm)
Non-BL	Patient No.	Sex	Blood test data at the first visit									Rickets findings on radiographs	Age at diagnosis	BMI	Father's height	Mother's height	Target Height		Starting dose of Alfacalcidol		Before				0 month				3 month				6 month				12 month				Height growth			SDS of height growth velocity
			Ca	IP	ALP	25(OH)D	intact-PTH	IGF-1	IGF-1(SDS)								Male	Female			Height	Height SDS	Weight	Weight SDS	Height	Height SDS	Weight	Weight SDS	Height	Height SDS	Weight	Weight SDS	Height	Height SDS	Weight	Weight SDS	Height	Height SDS	Weight	Weight SDS	0-3M	0-6M	0-12M	Before	0-3M	0-6M	0-12M	3-6M	6-12M
	1	F	10.4	4.9	787	8	54	86	-0.52			No	4	15.3297	168	157		156	1	0.08	86.2	-2.12	11	-1.82	90.3	-2.15	12.5	-1.44	91.8	-2.28	12.8	-1.62	93.2	-2.29	12.9	-1.84	96.4	-2.2	13.2	-2.17	1.5	2.9	6.1	-1.16	-3.05	-2.24	-1.07	-0.98	0.35
	2	F	9.9	4.2	698	9	35	89	-0.44			No	3	14.8245	165	146		149	1	0.0881057	82.5	-2.56	10.35	-1.94	87.5	-2.64	11.35	-2.1	89.8	-2.42	12	-1.93	90	-2.74	12.85	-1.55	92.6	-2.44	12.4	-2.22	2.3	2.5	5.1	-1.46	3.01	-2.12	0.17	-8.04	4.09
	3	M	9.6	4.8	588	13	68	83	-0.28			Yes	5	15.5125	175	151	169.5		1.4	0.1	87	-2.29	11	-2.24	95	-2.4	14	-1.64	98.3	-2.05	15.4	-1.11	99.5	-2.1	16.1	-0.97	104	-1.74	17.8	-0.61	3.3	4.5	9	-1.87	3.28	1.61	2.52	-1.23	3.46
	4	F	9.8	5	942	17	16	148	-0.61			No	7	15.7708	164	148		149.5	0.25	0.0134409					108.6	-2.47	18.6	-1.53	110.1	-2.49	19.2	-1.54	110.9	-2.56	20.65	-1.14	113	-2.46	20.7	-1.39	1.5	2.3	4.4		-1.51	-2.03	-0.81	-2.62	0.98
	5	M	9.5	5.1	490	20	42	49	-1.81			No	5	14.1292	163	165	170.5		1.5	0.102041	93.8	-1.78	13.3	-1.41	102	-1.75	14.7	-1.97	103.6	-1.72	15.5	-1.73	104.5	-1.85	15.8	-1.82	107	-1.85	16.2	-2.03	1.6	2.5	5	-0.91	0.3	-1.63	-0.94	-3.42	0.2
	6	M	9.6	5.2	623	25	45	21	-1.85			Yes	2	16.1066					1	0.10101	71.8	-3.13	8.2	-2.45	78.4	-3.3	9.9	-2.19	80	-3.13	10	-2.33	82	-2.99	10.4	-2.27	85.9	-2.87	10.85	-2.54	1.6	3.6	7.5	-2.3	3.47	2.69	0.17	2.12	-1.32
	7	F	9.6	4.9	803	19	13	88	0.07			Yes	3	16.1059	167	150		152	1	0.0869565	73.5	-2.15	8.2	-1.86	84.5	-2.76	11.5	-1.49	86.2	-2.72	11.8	-1.55	87.4	-2.8	12.1	-1.64	91.5	-2.6	13.35	-1.39	1.7	2.9	7	-2.96	-0.51	-1.71	-0.65	-3.05	0.31
	8	M	9.3	4.7	769	11.4	45	27	-1.86			Yes	4	13.4227	180	153	173		1	0.0925926	87	-0.98	8.9	-3.58	89.7	-2.22	10.8	-2.96	90.1	-2.37	11.85	-2.19	91.5	-2.37	11.75	-2.57	93.5	-2.21	11.8	-2.87	0.4	1.8	3.8	-7.01	-6.24	-3.08	-1.65	-0.48	0.07
	9	F	9.8	5.4	739	17.7	32	71	-0.92			Yes	3	14.9637	160	165		156	1.5	0.132743	77	-0.86	8.2	-1.86	86.9	-2.07	11.3	-1.66	89.4	-1.97	12.1	-1.41	90	-2.09	12.5	-1.33	95.2	-1.66	12.95	-1.67	2.5	3.1	8.3	-3.4	2.1	-1.73	0.8	-6.26	3.25
	10	M	10.2	5.4	3069	23.4	27					Yes	3	17.8409					1	0.070922	84.2	-1.06	12.8	0.59	88.9	-1.29	14.1	0.38	89.4	-1.46	14.1	0.17	90.7	-1.4	15.55	0.81	94.5	-1.48	14.9	-0.32	0.5	1.8	5.6	-2.22	-5.97	-3.22	-1.7	-0.71	-1.23
	11	M	9.2	4.5	1137	22	31					Yes	3	17.7401					1	0.0668896	81.2	-0.92	12.3	0.94	91.8	-0.45	14.95	0.88	93.2	-0.38	15.2	0.8	94.8	-0.26	16.05	1.06	99.5	-0.19	16.3	0.4	1.4	3	7.7	1.09	2.29	1.68	1.26	1.43	0.75
	12	M	10.4	5.4	609	24						No	2	14.7345	173	156	171		0.75	0.0914634	63.5	-2.87	6.99	-1.76	74.6	-2.4	8.2	-2.64	76.5	-2.74	9.05	-2.22	77.5	-3.04	9.9	-1.79	82.3	-2.58	10.4	-2.04	1.9	2.9	7.7	-1.6	-4.59	-5.09	-1.77	-5.27	1.97
	13	F	9.9	5.4	629	14.2	40	62	-0.94			Yes	3	16.677	162	162		155.5	1	0.0934579	73.7	-1.75	8.8	-0.91	80.1	-2.63	10.7	-1.16	81.7	-2.8	11.4	-1.04	83.5	-2.59	11.8	-1.47	87.9	-2.39	12.7	-0.96	1.6	3.4	7.8	-3.22	-3.45	-1.47	-0.49	0.96	0.27
	14	M	9.9	5.3	470	12	46	38	-0.99			Yes	1	16.3685					1	0.11655	70.5	-0.73	7.35	-1.47	72.4	-1.7	8.58	-1.22	76.9	-0.99	9.84	-0.45	79.1	-0.81	10.8	0.17	86.5	-0.35	11.95	-0.02	4.5	6.7	14.1	-4.52	5.38	4.18	3.04	4.34	1.88
	15	F	9.6	6.1	1051	7	42	105	0.46			No	2	16.7457					1	0.102041	64.5	-1.84	6.885	-1.27	76.5	-1.94	9.8	-0.59	77.5	-2.08	10	-0.75	82.3	-1.55	10.8	-0.79	84.5	-1.41	11.65	-0.43	1	5.8	8	-1.54	-3.2	0.48	0.32	1.51	0.93
	16	F	9.3	4.6	682	13.1	54	39	-1.71			Yes	2	14.2612	167	157		155.5	0.5	0.0546448	71	-0.95	7.48	-1.5	80.1	-2.27	9.15	-2.44	82.6	-2.18	10.75	-1.33	84	-2.28	10.7	-1.77	85.6	-2.29	11.35	-1.47	2.5	3.9	5.5	-3.49	-0.43	-1.57	-1.37	-2.78	-1.31
	17	F	9.6	5.1	691	10.5	41	48	-1.04			No	1	14.8245	163	153		151.5	0.75	0.0949367	63.5	-3.15	6.125	-3.09	73	-3.42	7.9	-3.08	75.1	-3.13	8.05	-3.18	77	-3.09	8.05	-3.7	83	-2.74	9.7	-2.9	2.1	4	10	-1.8	1.72	0.81	0.21	-0.65	0.07
			(mg/dl)	(mg/dl)	(IU/L)	(ng/ml)	(pg/ml)	(ng/ml)					(year)		(cm)	(cm)	(cm)	(cm)	(µg/day)	(µg/kg/day)	(cm)		(kg)		(cm)		(kg)		(cm)		(kg)		(cm)		(kg)		(cm)		(kg)		(cm)	(cm)	(cm)
